# Supplementary material for: Major adverse cardiovascular events, morbidity, and mortality, among people living with and without HIV in two northern Uganda hospitals
Source: BMC Infect Dis. 2026 Feb 14;26:609. doi: 10.1186/s12879-026-12895-6 (PMC13011330; doi:10.1186/s12879-026-12895-6)
Supplement: Supplementary file 1 — Supplementary Material 1 [file 12879_2026_12895_MOESM1_ESM.zip]

Archive with 5 entries (4 files):
- SUPPORTING_DOC_DAG_STROBE/
- SUPPORTING_DOC_DAG_STROBE/DAG.PDF
- __MACOSX/SUPPORTING_DOC_DAG_STROBE/._DAG.PDF
- SUPPORTING_DOC_DAG_STROBE/STROBE_CHECKLIST_CVD_HIV_v4-combined-PlosMedicine.docx
- __MACOSX/SUPPORTING_DOC_DAG_STROBE/._STROBE_CHECKLIST_CVD_HIV_v4-combined-PlosMedicine.docx
